# Supplementary material for: Nucleus softens during herpesvirus infection
Source: PLoS Pathog. 2026 Jan 20;22(1):e1013873. doi: 10.1371/journal.ppat.1013873 (PMC12818678; doi:10.1371/journal.ppat.1013873)
Supplement: S1 Table — The table presents the results of GRO-seq analysis showing upregulated (green-blue) or downregulated (red-orange) lamins and lamin-associated protein genes in infected Vero cells at 4 and 8 hpi. (XLSX) [file ppat.1013873.s012.xlsx]

## Sheet: lamin_table
Gene	Molecular function	Biological process	Subcellular location	Uniprot	logFC_4h	logFC_8h	PValue_4h	PValue_8h	chr	Gene_ID
ZMPSTE24	['Antiviral protein', 'Hydrolase', 'Metalloprotease', 'Protease']			['O75844']	0.858094	1.66287	3.82635e-14	3.00626e-17	20	ENSCSAG00000001145
TOR1AIP1			['Nuclear membrane']	['Q5JTV8']	0.700802	1.10716	9.34154e-09	3.54038e-06	25	ENSCSAG00000012246
NARF			['Nucleoplasm', 'Nucleoli']	['Q9UHQ1']	2.76922	2.89199	5.95548e-63	7.54391e-34	16	ENSCSAG00000002110
LMNB1			['Nuclear membrane']	['P20700']	-0.245831	-0.753958	0.02222	0.000279466	23	ENSCSAG00000014483
LMNB2			['Nuclear membrane']	['Q03252']	0.652027	-1.12559	5.15443e-06	0.00421312	6	ENSCSAG00000011555
SUN2		['Meiosis']	['Nuclear membrane']	['Q9UH99']	0.0258315	-2.08873	0.9128	0.000808589	19	ENSCSAG00000006487
LMNA			['Nuclear speckles']	['P02545']	0.649339	-0.167305	6.02732e-07	0.577592	20	ENSCSAG00000002099
